# Supplementary material for: Melanocortin-4 Receptor PLC Activation Is Modulated by an Interaction with the Monocarboxylate Transporter 8
Source: Int J Mol Sci. 2024 Jul 10;25(14):7565. doi: 10.3390/ijms25147565 (PMC11277258; doi:10.3390/ijms25147565)
Supplement: Supplementary file 1 [file ijms-25-07565-s001.zip]

Archive with 1 entries (1 files):
- ijms-3082857-supplementary.pdf
